# Supplementary material for: TERRA transcripts localize at long telomeres to regulate telomerase access to chromosome ends
Source: Sci Adv. 2024 Jun 12;10(24):eadk4387. doi: 10.1126/sciadv.adk4387 (PMC11168465; doi:10.1126/sciadv.adk4387)
Supplement: Supplementary file 2 — Movies S1 to S6 [file sciadv.adk4387_movies_s1_to_s6.zip]

Archive with 6 entries (6 files):
- adk4387_Movie_S1.mp4
- adk4387_Movie_S2.mp4
- adk4387_Movie_S3.mp4
- adk4387_Movie_S4.mp4
- adk4387_Movie_S5.mp4
- adk4387_Movie_S6.mp4
